# Supplementary material for: Development of New Restorer Lines Carrying Some Restoring Fertility Genes with Flowering, Yield and Grains Quality Characteristics in Rice (Oryza sativa L.)
Source: Genes (Basel). 2022 Mar 3;13(3):458. doi: 10.3390/genes13030458 (PMC8952259; doi:10.3390/genes13030458)
Supplement: Supplementary file 1 [file genes-13-00458-s001.zip]

Archive with 1 entries (1 files):
- genes-1597984-supplementary.pdf
